# Supplementary material for: Drug Integrating Amphiphilic Nano-Assemblies: 2. Spatiotemporal Distribution within Inflammation Sites
Source: Pharmaceutics. 2024 May 13;16(5):652. doi: 10.3390/pharmaceutics16050652 (PMC11124943; doi:10.3390/pharmaceutics16050652)
Supplement: Supplementary file 1 [file pharmaceutics-16-00652-s001.zip]

Archive with 1 entries (1 files):
- pharmaceutics-2983303-supplementary.pdf
